# Supplementary material for: The Humoral Immune Response Against COVID-19 Through Vaccination in Hemodialysis Patients
Source: Vaccines (Basel). 2025 Feb 10;13(2):170. doi: 10.3390/vaccines13020170 (PMC11862019; doi:10.3390/vaccines13020170)
Supplement: Supplementary file 1 [file vaccines-13-00170-s001.zip]

Archive with 1 entries (1 files):
- vaccines-3411282-supplementary.pdf
